# Supplementary material for: Structural and Phylogenetic Analysis of SARS-CoV-2 Spike Glycoprotein from the Most Widespread Variants
Source: Life (Basel). 2022 Aug 16;12(8):1245. doi: 10.3390/life12081245 (PMC9410480; doi:10.3390/life12081245)
Supplement: Supplementary file 1 [file life-12-01245-s001.zip]

Archive with 1 entries (1 files):
- life-1838946-supplementary.pdf
